# Supplementary material for: Prevalence and Risk Factor Analysis of Post-Intensive Care Syndrome in Patients with COVID-19 Requiring Mechanical Ventilation: A Multicenter Prospective Observational Study
Source: J Clin Med. 2022 Sep 28;11(19):5758. doi: 10.3390/jcm11195758 (PMC9571505; doi:10.3390/jcm11195758)
Supplement: Supplementary file 1 [file jcm-11-05758-s001.zip]

Archive with 1 entries (1 files):
- jcm-1887899-supplementary.pdf
